# Supplementary material for: Inhibition of the BET family reduces its new target gene IDO1 expression and the production of l-kynurenine
Source: Cell Death Dis. 2019 Jul 19;10(8):557. doi: 10.1038/s41419-019-1793-9 (PMC6642217; doi:10.1038/s41419-019-1793-9)
Supplement: Supplementary file 3 — Supplementary Table S1 [file 41419_2019_1793_MOESM3_ESM.xlsx]

## Sheet: Sheet1
Supplementary Tab. S1 Genes of the differentially downregulated expression in Ty-82 cells treated with 1 μM compound 9 for 12 h
No	Gene name	The levels of mRNA in Ty-82 cells treated with compound 9 for 12 h [Log2 (normalized count)]
		0 h	12 h
1	RTKN2	12.7557	11.2018
2	SCAMP5	8.67745	5.0601
3	TRAPPC5	10.4569	8.51129
4	WDR31	8.75601	4.00916
5	CDK18	8.97664	6.25757
6	ZNF462	11.0653	8.94091
7	HIPK2	10.589	8.04158
8	C6	12.1586	10.3873
9	CDC42EP3	8.07994	2.75555
10	TNXB	8.71957	5.59881
11	WRB	9.77447	7.86593
12	BNC2	12.6389	10.8476
13	FAN1	10.0001	8.11077
14	SSX2IP	10.0687	7.34062
15	MCM4	12.7551	11.0348
16	SVIL	9.9538	7.54887
17	ANKRD13A	9.75659	6.63694
18	HNRNPR	12.9213	11.4917
19	MAEA	11.6117	10.0085
20	PLEKHG4	9.84805	7.83445
21	CLDN8	11.6827	9.81941
22	PPRC1	11.1012	9.43031
23	NAA16	8.46275	5.72186
24	PLCH1	9.15779	5.70207
25	CA1	14.0377	12.066
26	FAM84B	12.2091	10.5246
27	PLEKHB2	10.4748	7.80692
28	CCNC	11.4136	9.57472
29	ZMYND8	12.8467	10.9045
30	RHOT1	9.97907	7.92261
31	ZNF142	10.6796	8.90673
32	NF1	11.5404	9.84332
33	CTTN	12.5398	10.4042
34	BTBD10	9.37543	5.97374
35	RPS6KB1	10.0741	7.39711
36	NSD1	11.5007	9.40911
37	ABL1	11.9225	10.3019
38	MTMR2	11.8506	10.0226
39	ZNF532	10.9918	8.59953
40	BRCC3	10.032	6.91141
41	PHF2	11.3978	9.85793
42	CXXC5	8.52214	5.44059
43	ARHGAP31	9.79869	7.54332
44	PTGER4	8.61929	4.62828
45	AC116366.6	7.40507	3.80162
46	ZNF839	10.3567	8.44734
47	IST1	10.9353	9.23237
48	COPS7B	11.7423	10.0414
49	TRIM4	10.0687	7.05876
50	FKRP	8.11544	4.86029
51	SCML2	9.31565	6.79478
52	STAT1	9.9944	8.1696
53	AMPD2	10.8641	9.20802
54	CRHR1-IT1	10.3388	8.33937
55	MSANTD4	8.58931	5.64101
56	SALL2	12.5181	10.8134
57	ADH1A	15.4034	13.0059
58	SPATA8	10.0394	7.87037
59	PCAT1	8.42364	4.35168
60	FAM134B	7.34653	3.55913
61	MRPL30	11.9334	10.0434
62	TRIM52	9.32781	7.20657
63	TRDC	13.7754	11.8133
64	MGRN1	10.4802	8.45327
65	FAM184B	9.36662	6.70813
66	HYOU1	12.3224	10.173
67	NFKB1	10.799	9.23065
68	EFHC2	12.8865	10.9254
69	DAG1	8.94148	4.62828
70	CLCN7	12.6735	10.8969
71	RP4-625H18.2	9.72477	7.65563
72	PEX19	11.5469	10.1097
73	TRAV8-2	9.75884	7.73569
74	RP11-248N22.1	8.27462	5.09087
75	OCRL	8.17047	5.23557
76	EGR2	9.47443	7.10471
77	ALDH1L2	12.5115	10.5119
78	VCAN	9.83107	6.86766
79	GTF3C2	11.3884	9.92136
80	SYVN1	11.2152	9.27988
81	KRT10	14.0031	12.0342
82	RYR1	10.2632	8.5698
83	CASC11	9.4607	6.17382
84	RP11-248G5.8	7.87155	3.64457
85	DTL	10.4346	8.69774
86	ZFR	12.3304	10.8157
87	GEMIN4	10.1667	7.14925
88	RBM12B	8.9805	6.50608
89	AGAP5	8.57409	3.55913
90	INTS3	11.9924	10.2879
91	NOLC1	12.0718	10.6545
92	TYSND1	11.2924	9.43031
93	SETD5	9.65894	7.50385
94	MROH2B	13.6577	11.897
95	PCDHAC2	7.82084	2.75555
96	CLTC	11.0608	9.4791
97	SMARCC2	12.0604	10.3199
98	PAUPAR	7.51547	4.24629
99	ALX1	13.3327	11.9803
100	OLIG3	8.58426	4.29995
101	SLFN13	8.7739	4.96365
102	RPL4P1	8.03616	4.99652
103	ATG10	11.2563	9.44229
104	CLASP2	11.0976	9.53191
105	MX1	9.78111	7.27515
106	PAPD4	9.84383	6.56206
107	TOP2B	12.9606	11.4794
108	TRAV16	8.50082	5.66165
109	TRAV12-3	11.4859	9.27486
110	TRAV8-6	7.53657	4.29995
111	TRAV13-2	10.7946	8.58068
112	KRT24	11.8689	9.79041
113	SGMS1	8.84328	6.33672
114	SOX9	14.6691	13.1959
115	RP11-830F9.5	7.41649	3.94324
116	PIP5K1A	10.108	8.28719
117	PKD1P5	10.3758	8.23993
118	FAM57A	9.4607	6.87652
119	GLRA3	9.54382	7.50956
120	BFAR	11.0397	8.98252
121	CD276	10.4346	8.61284
122	EBLN3P	10.2018	7.3017
123	PCDHGA10	8.38925	5.70207
124	PTPN3	9.83959	7.37853
125	HARS2	10.3714	8.70273
126	TNRC6A	9.65654	7.43956
127	PPAN-P2RY11	9.20797	6.2163
128	ESYT2	12.0407	10.2234
129	EDEM3	8.55353	3.15551
130	ZBTB18	13.913	12.2391
131	IDO1	10.7792	8.32973
132	PTPRU	12.0361	10.059
133	SERPINF1	9.7965	7.54887
134	MYBBP1A	10.9042	9.12312
135	DHX35	9.18811	6.92001
136	NUSAP1	12.6137	11.2158
137	HMG20A	10.7625	8.96394
138	ZNF134	9.55678	7.59789
139	ARHGEF10L	9.35182	6.60532
140	RP5-1142A6.9	8.22348	5.51054
141	RP11-278H7.1	7.56765	3.87417
142	KRT28	11.137	8.65205
143	CNTLN	12.4218	11.0033
144	AFDN	8.76498	6.11516
145	SPATS2L	10.4965	8.6022
146	PCMTD2	10.5991	8.94512
147	NR1D2	9.11634	6.10011
148	ZBTB49	8.01377	4.70983
149	MAML3	11.6666	10.1541
150	LINC00899	9.68752	7.43956
151	RRM2P3	8.34807	5.72186
152	ZBTB7B	10.7147	8.88055
153	MGAT3	10.115	8.22266
154	ESCO1	8.91352	5.26285
155	CTD-2517M22.14	9.13721	6.29768
156	MYC	9.20797	5.682
157	ITGB1	9.94791	7.81155
158	MATR3	13.1622	11.3743
159	MTHFD2	13.3143	11.8803
160	UGT2B24P	9.595	7.24811
161	KRT26	8.66313	5.62006
162	AC009303.2	10.5928	8.468
163	RNF44	11.6431	10.1385
164	UGT2B4	9.12682	6.65764
165	ELF2	9.8876	7.39711
166	WEE1	9.70394	6.29768
167	MANEAL	9.8917	7.65048
168	LINC01347	7.58801	3.64457
169	WWP2	10.1045	8.1257
170	AGFG1	10.8504	9.00693
171	F11R	8.262	5.1505
172	ZNF613	7.9679	4.82412
173	KCNJ2	11.1065	9.55278
174	DKC1	11.5586	9.572
175	ZNF614	8.53268	4.93001
176	ZFX	10.8682	9.1743
177	ADGRL2	11.8746	10.1162
178	RP11-977P2.1	10.8651	9.31125
179	LIPA	14.9846	13.2784
180	SLC7A8	11.3404	9.79859
181	RP11-425D17.2	7.42783	3.46831
182	RP1-278O22.1	10.1952	8.14049
183	FAM86JP	7.98335	4.70983
184	ZNF324B	7.53657	4.07219
185	PACS1	10.4019	8.60753
186	NSUN2	11.5841	9.78219
187	ZNF445	11.0771	9.4791
188	EXTL3-AS1	8.58426	5.36708
189	MRPS35	11.8885	10.4141
190	RGS11	9.82251	7.3597
191	UBE2Z	10.2648	7.42152
192	NFXL1	10.0885	7.14192
193	DDX42	10.6878	9.05453
194	ZC3H6	9.68043	6.73759
195	SPECC1L	8.98434	6.41175
196	APOOL	9.88348	6.88532
197	DYRK2	10.0431	8.15147
198	LTN1	8.56385	4.74894
199	KRT13	7.39355	3.64457
200	PAN2	11.3337	9.85681
201	PHF12	11.7738	9.74035
202	RAB40C	9.71324	7.47499
203	KCTD20	12.0781	10.1962
204	IFIT3	11.9852	10.1757
205	TYRP1	14.2617	12.4537
206	MLKL	8.81765	6.00639
207	PDE8B	9.01474	6.3495
208	AMOT	7.67622	2.90154
209	SUCLG2	12.0356	10.4004
210	CLGN	11.1559	9.08351
211	FEZ2	10.6128	8.89805
212	TRMT2B	9.32781	5.87113
213	MANSC1	10.8971	9.28155
214	TCHP	10.5789	8.28719
215	TMEM267	9.2437	6.88532
216	RP11-958N24.2	9.00341	6.66788
217	CAND2	8.50618	5.77966
218	TMEM26	10.6796	8.56433
219	TRMT6	10.5687	7.91833
220	DSG3	12.7362	10.9056
221	NUPR1	9.78993	7.01932
222	CREB1	10.487	7.80228
223	CHD8	12.1767	10.4126
224	SKA1	9.72707	6.77597
225	PTGES3	13.335	11.8251
226	AC007250.4	8.87676	6.47143
227	TMEM184C	9.60002	7.39711
228	SNRNP27	10.8588	9.06813
229	ACTG1P22	10.1869	7.08956
230	SPTBN2	12.043	10.5853
231	DSC1	13.6247	12.0565
232	DSG1	7.69511	3.55913
233	RBM3	13.2026	11.1493
234	EPHA2	10.5045	8.74445
235	METTL15	9.42154	6.27106
236	POLR1A	12.2964	10.4635
237	MSH5	11.2037	9.22546
238	PPP6R3	10.2774	7.69121
239	ALKBH1	9.73622	6.98697
240	WIZ	12.0745	9.98007
241	TRAV8-1	8.02127	4.66963
242	C10orf2	10.7658	9.20275
243	SDCCAG8	12.9034	11.4666
244	HELT	10.2711	8.53945
245	RAD23A	13.0548	11.6159
246	RP11-347I19.8	8.19722	5.51054
247	YIPF5	10.5966	8.38353
248	PDCD4	10.8693	8.3265
249	ZKSCAN1	10.9851	9.11379
250	AMOTL2	8.92956	4.74894
251	PAN3	9.28169	5.28962
252	RASSF9	11.4453	9.62814
253	ZBTB38	9.62733	7.50956
254	MSI2	11.7898	10.378
255	NEIL1	11.5339	10.1012
256	RHNO1	11.6773	10.0035
257	ZPR1	11.4852	9.88561
258	RP11-958N24.1	9.50687	5.76065
259	ARMCX5	9.94396	7.73082
260	S100PBP	10.1168	7.67607
261	SMC1B	11.4192	9.50075
262	UCP1	10.7262	8.94722
263	SORD	10.4843	8.83129
264	ZNF45	8.13632	2.59311
265	SLC12A8	8.76498	5.66165
266	TRMT10A	9.45794	6.99512
267	LRRIQ1	12.2104	10.1394
268	FBF1	10.619	8.58879
269	BBS4	10.6972	8.26037
270	NCK2	10.6227	8.39282
271	PKD1P6	9.6224	7.27515
272	TRAV38-2DV8	8.97278	6.28443
273	PIGW	9.26598	6.99512
274	HMGB1	12.6901	10.9602
275	SLC19A2	8.45722	3.55913
276	BAZ1B	12.4768	10.3865
277	TMEM41A	8.94543	5.57725
278	RNF43	8.63894	5.392
279	ASS1	10.8109	8.62077
280	HNRNPA1P64	9.0628	6.51745
281	C5orf24	8.37175	4.86029
282	MANSC4	8.63405	5.20777
283	INPPL1	13.1835	11.4238
284	ARHGEF4	10.8848	9.3673
285	PDIA2	8.91755	6.41175
286	FZD6	10.5072	7.75022
287	JAG1	15.9589	14.4029
288	ATP6AP1L	13.0766	11.3108
289	STAG1	11.7154	10.2243
290	PLD6	10.3312	7.92688
291	TMEM38B	9.63469	7.49238
292	ANKMY1	9.62978	6.87652
293	RP11-278H7.5	7.79481	4.58571
294	SLC25A24	9.1441	5.44059
295	CD109	9.78332	7.87037
296	WDR48	11.0089	8.46213
297	ADSS	13.3417	11.8176
298	CLCN5	9.6828	6.93704
299	AHSA2	11.3613	9.68092
300	IFIT1	12.3838	10.7683
301	MFSD6	8.79594	5.0601
302	PTDSS1	10.987	8.87614
303	CTD-2378E21.1	8.83052	5.94034
304	TMEM135	8.70567	5.59881
305	GOLGA3	10.8724	8.38042
306	HIPK3	9.5386	7.23439
307	TEAD3	8.83052	6.39951
308	TCF7L2	8.701	4.99652
309	RP11-58K22.1	8.56898	4.44989
310	MGA	9.13029	6.43592
311	RHOBTB1	12.6619	10.7743
312	USP46	9.44962	6.33672
313	CPD	10.7019	8.92392
314	JAG2	10.6399	9.06425
315	NT5C2	9.69693	7.62967
316	FAM83H	10.429	8.03763
317	CHUK	9.80522	7.81616
318	ARF1	12.5211	11.0972
319	TMEM231	10.5928	8.4294
320	ARHGAP35	11.265	9.66183
321	FAM118A	10.5941	8.79904
322	PPP4R3B	11.0258	8.60486
323	RAB1A	11.7665	10.287
324	BHLHE40	12.8522	10.9088
325	CSNK2A1	12.6562	11.2418
326	ZNF564	8.01377	4.24629
327	ATXN7	9.6733	6.91141
328	ZBTB1	8.9533	6.29768
329	LRCH3	11.0526	8.96809
330	DPP4	10.0723	8.18751
331	RP11-1212A22.1	10.4233	8.02972
332	FBXL19	11.1525	9.09114
333	IFIT2	12.7882	10.68
