# Supplementary material for: Inhibition of the BET family reduces its new target gene IDO1 expression and the production of l-kynurenine
Source: Cell Death Dis. 2019 Jul 19;10(8):557. doi: 10.1038/s41419-019-1793-9 (PMC6642217; doi:10.1038/s41419-019-1793-9)
Supplement: Supplementary file 4 — Supplementary Table S2 [file 41419_2019_1793_MOESM4_ESM.xlsx]

## Sheet: Sheet1
Supplementary Tab. S2 Genes of the differentially downregulated expression in Ty-82 cells treated with 1 μM compound 9 for 24 h
No	Gene name	The levels of mRNA in Ty-82 cells treated with compound 9 for 24 h [Log2 (normalized count)]
		0 h	24 h
1	G2E3	10.3053	6.67355
2	DYSF	9.65412	6.97841
3	RAD21	13.2626	11.5408
4	DDX18	12.5766	11.0926
5	FAM19A4	11.1179	9.30263
6	C6	12.1586	10.0952
7	TNXB	8.71957	5.75601
8	RSBN1L	10.3447	8.10442
9	DNAJB14	12.1332	10.2831
10	C1QL2	10.9403	8.09389
11	IL17RE	8.50618	3.58601
12	CLDN17	12.9006	10.8607
13	ERAP2	10.8239	9.04553
14	GAREM2	9.49344	6.91999
15	NEDD4	10.4219	7.29575
16	EPT1	11.0553	8.30492
17	ZNF678	7.80354	4.24901
18	SNRK	9.21781	4.00107
19	PLPPR3	11.5299	9.4667
20	TRIM59	8.94937	6.44407
21	AC005152.3	8.64866	5.58608
22	CLIC4	12.316	10.8109
23	FAM84B	12.2091	10.111
24	NOL10	11.0635	9.36089
25	CCNC	11.4136	9.36746
26	ZMYND8	12.8467	11.2544
27	FAR1	10.842	8.15595
28	KCNG3	8.5587	4.171
29	CDK1	13.1329	11.029
30	CEBPB-AS1	7.59808	3.70149
31	ZNF407	12.0254	10.507
32	RP1-228H13.5	9.82036	7.33205
33	BHLHB9	8.6535	3.80841
34	STX16	12.2991	10.0025
35	TCEAL8	13.5132	11.4585
36	MAN1B1-AS1	9.43845	6.96692
37	RP5-1021I20.4	8.59938	3.90795
38	GAS8	11.2721	8.77592
39	VPS9D1-AS1	11.0644	9.10443
40	MAOB	14.8011	13.2495
41	FAM217B	8.34807	3.58601
42	CTNND1	12.212	10.1736
43	KRT27	7.78602	4.171
44	RP11-149I23.3	9.22432	6.61584
45	PTGER4	8.61929	5.70156
46	PERP	12.4994	10.8317
47	HNRNPD	14.367	13.0919
48	AEN	9.92008	7.48495
49	FKRP	8.11544	4.52465
50	NT5DC3	9.35182	5.80847
51	ARHGDIG	10.4176	7.21059
52	PCAT1	8.42364	5.46055
53	ADM2	11.2339	8.93778
54	GOLT1B	9.72017	7.44408
55	RCHY1	11.0013	8.66647
56	MRPL30	11.9334	9.48495
57	TRIM52	9.32781	6.71537
58	FAM184B	9.36662	6.88377
59	LINC01122	12.6583	10.3129
60	ERC1	10.4652	7.60846
61	EFHC2	12.8865	10.7702
62	GFPT1	12.1755	10.5188
63	RP11-132A1.4	9.48261	7.05641
64	DNAJC16	9.6224	6.17105
65	RP5-887A10.1	11.3261	9.23954
66	TXNDC9	10.6116	8.69462
67	CEP170	11.9785	9.40841
68	NAT8L	10.9638	8.37618
69	COA6	10.4938	8.61585
70	ANP32A	13.6517	12.3211
71	RP11-248N22.1	8.27462	3.90795
72	UBFD1	11.716	9.7171
73	HK2	11.0526	9.17357
74	ZFP30	8.25565	4.90799
75	EGR2	9.47443	7.15088
76	SNURF	9.57219	6.37617
77	PNO1	10.8786	8.6981
78	RYR1	10.2632	8.05642
79	C19orf48	11.5637	9.89444
80	CASC11	9.4607	6.61584
81	NUP54	11.5293	9.87766
82	C7	14.5381	13.1762
83	KRTAP13-2	9.36957	7.07795
84	ZFR	12.3304	9.93335
85	CCNT2	8.992	6.21058
86	DEPDC1	10.6961	8.40628
87	CASC4	10.6617	7.78904
88	CDC42EP1	12.8985	10.8301
89	CCDC86	11.9225	9.74933
90	ITGAV	9.43565	7.04553
91	EIF3J	11.5727	9.96981
92	ZNF569	9.08803	6.44407
93	TGFBR1	9.09516	6.10965
94	DCUN1D5	11.3949	9.41899
95	ANAPC13	10.4318	8.46874
96	MROH2B	13.6577	11.8301
97	LRRC8D	9.66135	5.28651
98	EXOC5	10.3418	7.4274
99	GTF3C6	11.7777	9.29116
100	CCDC51	10.788	8.98982
101	ALX1	13.3327	11.4052
102	LTV1	10.9638	8.60105
103	ATG10	11.2563	9.41899
104	TCEAL7	9.69927	6.8715
105	FAM206A	11.2266	9.48092
106	CPNE7	11.9394	9.74597
107	ZNHIT6	10.3084	7.34986
108	RNF4	11.3216	8.9698
109	SH2D2A	9.99821	6.37617
110	TMX3	10.5558	8.62685
111	GGACT	9.04818	5.5557
112	FKBP5	11.172	8.91403
113	RP11-977G19.10	9.54902	5.61583
114	TET2	8.84328	5.93186
115	ENG	11.0959	8.39774
116	KIF14	9.78111	5.58608
117	PAPD4	9.84383	7.33205
118	TRAV16	8.50082	5.75601
119	TRAV13-2	10.7946	8.41476
120	KNSTRN	11.9547	10.0277
121	NRSN2	11.294	8.85289
122	EPHA8	9.50954	6.61584
123	FRS2	8.75601	5.8591
124	BEX4	14.0103	12.605
125	SOX9	14.6691	13.3379
126	SCML1	9.08446	6.55572
127	NEDD1	10.6641	7.47687
128	SMG7	11.1937	9.32532
129	ABCA17P	9.595	7.161
130	PPP4R2	11.6785	10.0011
131	VWCE	8.701	5.95532
132	GLRA3	9.54382	7.23954
133	TMX2	12.2255	10.6665
134	NDP	10.2457	7.07795
135	RP11-95M15.1	11.3254	8.77921
136	DCTN5	11.2176	8.40628
137	TERF2IP	11.41	9.76435
138	TNS3	9.36957	6.46056
139	CYCS	12.63	10.6259
140	ARHGEF12	11.0452	8.84349
141	C3	9.98676	6.88377
142	TGFBRAP1	10.3403	7.01236
143	IDO1	10.7792	7.72906
144	SLC6A15	13.0557	11.6558
145	HMG20A	10.7625	8.81492
146	TRIM47	10.777	8.63049
147	ARHGEF10L	9.35182	6.90802
148	ANP32E	12.1176	10.0011
149	CNTLN	12.4218	10.78
150	PIBF1	10.1701	8.13042
151	NR1D2	9.11634	5.72904
152	TRAF3	11.1257	9.38052
153	ADRA2C	10.8012	7.65219
154	EPS15	10.3962	8.03456
155	GTPBP4	12.3148	10.6611
156	SCRG1	9.3126	5.39343
157	DHFR2	8.10841	3.58601
158	AE000661.50	9.96357	5.8591
159	MKI67	11.9775	9.74261
160	MID1IP1	11.3694	9.48898
161	TCEAL9	14.1698	12.8014
162	RCAN3	9.15096	6.75602
163	MYC	9.20797	6.58609
164	MATR3	13.1622	11.495
165	TCEAL5	15.5329	14.142
166	DCTPP1	11.494	9.60477
167	NT5C3A	11.0032	9.28191
168	SNHG15	10.8001	8.95242
169	UGT2B24P	9.595	7.13042
170	GBAS	11.786	10.1798
171	KRT26	8.66313	4.80845
172	TIMM9	11.0406	9.16101
173	ZFP69B	7.87155	4.52465
174	RAPGEF5	8.89321	5.80847
175	ARHGAP22	8.48463	3.46047
176	WNT7B	8.42364	5.5557
177	ATAD2	11.7189	10.1407
178	CERS2	13.4614	12.077
179	COA7	11.006	8.74933
180	WDR43	11.7026	9.68939
181	FAR2	12.2734	9.96692
182	CTD-2147F2.1	7.35843	3.001
183	NOP16	11.3048	9.25617
184	ASF1A	12.5372	10.5973
185	KLF5	13.3383	11.6656
186	RP11-977P2.1	10.8651	8.43159
187	RRS1	10.5571	8.56338
188	RP11-425D17.2	7.42783	3.001
189	RP1-278O22.1	10.1952	7.65935
190	ZNF326	10.4162	8.53641
191	CAMKV	11.3427	8.7988
192	ZNF354A	10.7479	8.56719
193	NPM1P24	10.2774	8.22514
194	HN1L	11.8564	10.0713
195	IARS	13.9778	12.4052
196	SYS1-DBNDD2	7.31023	3.32295
197	NAA15	11.8116	10.2467
198	CFLAR	10.5636	8.5403
199	ZNF195	10.5802	8.75268
200	CCDC85A	8.28712	5.35866
201	PRKCI	10.9975	9.06723
202	ZNF445	11.0771	8.22996
203	SLC7A5	14.2593	12.4235
204	MRPS34	12.8929	11.2431
205	AUNIP	10.1062	6.17105
206	PRKAA1	12.3409	10.2573
207	CARD6	11.3502	9.6647
208	RASA2	10.9889	8.71881
209	PSMD14	13.5122	12.1432
210	APOOL	9.88348	7.24906
211	MAK16	11.1995	9.18105
212	GTF2H3	11.202	8.39774
213	KCTD20	12.0781	10.5557
214	IFIT3	11.9852	10.4575
215	TYRP1	14.2617	12.4319
216	AC010547.9	7.78602	3.001
217	MLKL	8.81765	5.70156
218	CTA-392E5.1	12.0668	10.3631
219	ATF7IP2	9.39	6.90802
220	LIN9	9.7385	7.49299
221	HMMR	11.4043	9.56147
222	SUCLG2	12.0356	9.71022
223	SCOC	11.7252	9.26792
224	RAB5A	11.1188	8.902
225	MANSC1	10.8971	9.09654
226	HIPK1	10.0813	7.53252
227	DUSP2	8.4008	5.46055
228	TMPO	12.2596	10.2348
229	FAM3C	13.9934	12.6942
230	RP4-745K6.1	12.5055	10.9898
231	RP11-392O18.2	7.72299	4.171
232	CLDN12	9.23081	5.49297
233	AK6	11.2547	9.49299
234	FNTA	11.705	9.78904
235	PRR7	11.1144	9.25853
236	HPDL	10.032	6.94365
237	SPRTN	9.36367	6.26791
238	CEP350	10.1802	7.84034
239	UTP15	9.80522	7.60105
240	ROCK1	10.7205	7.47687
241	SRP9	12.9238	11.1679
242	TRAC	11.2831	8.61585
243	ALKBH8	8.86012	5.72904
244	UTP18	11.3992	9.60477
245	NAA50	12.1053	10.2912
246	NARS	12.5606	10.497
247	TSPAN19	10.0431	7.22995
248	SYNCRIP	13.2822	11.8826
249	ARRDC4	11.6204	9.74429
250	ABCE1	11.849	9.63232
251	SNRNP27	10.8588	8.95824
252	PHF21B	11.0341	8.38915
253	BZW1	11.4263	8.67356
254	DSG1	7.69511	3.001
255	CTXN1	10.6053	8.61952
256	MORF4L2	13.6174	12.0442
257	ZMYM1	8.69632	5.88376
258	IFRD2	10.3714	8.23954
259	GAL	10.487	8.62685
260	DFFB	8.41796	5.42738
261	IER3IP1	11.2963	9.61401
262	XPOT	13.4344	11.9178
263	ZNF37BP	10.4276	7.69462
264	DCUN1D4	10.5072	8.5861
265	HELT	10.2711	7.97268
266	NDC80	12.0179	10.1343
267	PAN3	9.28169	5.28651
268	RPE	9.69693	7.35869
269	ZBTB38	9.62733	5.80847
270	RSL24D1	12.9538	11.3908
271	RHNO1	11.6773	9.86996
272	USP1	11.4872	9.20081
273	ARMCX5	9.94396	5.83401
274	SMC1B	11.4192	9.36746
275	UCP1	10.7262	7.80849
276	SLC38A5	12.4405	10.3794
277	CCDC91	11.4221	9.12008
278	TTC25	9.84383	7.60846
279	LRRC40	10.2166	8.22996
280	TRMT10A	9.45794	6.47686
281	BCAS2	10.9422	9.15342
282	UCHL5	10.5363	8.63049
283	TNFAIP3	12.5744	10.6797
284	MKL2	9.27543	5.42738
285	TRAV38-2DV8	8.97278	6.06721
286	NMI	11.2371	9.50893
287	GPRASP2	9.48261	4.85908
288	PSKH2	9.49614	6.7426
289	ADD3	9.60503	7.03455
290	BAZ1B	12.4768	10.8396
291	PRMT3	10.7703	8.99549
292	UHRF1BP1	11.5689	9.76932
293	NKRF	10.115	8.13042
294	GNE	11.6473	9.38052
295	HSPA9	14.1262	12.7401
296	MZT1	10.9462	8.84663
297	RNF24	10.2393	8.19589
298	PARPBP	10.0867	7.74933
299	RP11-13K12.2	7.96011	4.90799
300	PRPF40A	12.4655	10.9575
301	C5orf24	8.37175	5.35866
302	EIF4E	11.6897	10.1018
303	MANSC4	8.63405	5.49297
304	LRFN4	10.6914	7.96692
305	METAP1D	10.9784	8.29116
306	PDIA2	8.91755	5.70156
307	JAG1	15.9589	14.322
308	CCPG1	9.96552	7.63776
309	PNMA3	10.7725	8.97268
310	PLCB2	8.42929	4.85908
311	ERI1	10.0956	6.21058
312	LYAR	11.9995	10.1162
313	SLC30A6	9.61001	7.29575
314	ATP6AP1L	13.0766	11.1754
315	ZNF876P	8.75601	6.13041
316	EPCAM	10.9123	8.18601
317	MARVELD2	8.6535	5.90801
318	PAX6	13.8922	12.3109
319	BCAT1	12.7772	10.7759
320	IFIT1	12.3838	10.493
321	CTD-2378E21.1	8.83052	5.78248
322	ADAT2	9.07367	6.35868
323	OTUD6B	8.78275	5.46055
324	LINC01206	10.1185	6.24905
325	DEK	13.9475	12.4451
326	RP11-203J24.9	9.04818	4.80845
327	ZNF793	8.41227	5.58608
328	YTHDC2	9.97714	7.65935
329	SPAST	9.90596	7.15088
330	CTH	10.6676	8.65219
331	FAM222A-AS1	7.37023	3.58601
332	POLR1B	10.9521	8.21059
333	RP11-80H18.3	8.0655	2.58591
334	AASDHPPT	11.1516	8.97842
335	MIB1	10.1445	7.66647
336	RP11-58K22.1	8.56898	5.75601
337	RHOBTB1	12.6619	10.7443
338	SNAP25	12.364	10.735
339	SLC16A1	11.9344	9.75436
340	ZNF639	10.8807	8.74597
341	ECT2	10.2774	8.29576
342	TMEM231	10.5928	7.50893
343	AP000275.65	7.48323	2.58591
344	ARL8B	11.4327	9.72395
345	CSNK2A1	12.6562	11.0401
346	ARFIP1	9.29723	6.49298
347	DDX19A	11.4376	9.71538
348	TRAV39	12.3529	10.4626
349	TFR2	10.4911	8.48092
350	CXADR	8.68219	6.00112
351	ZNF564	8.01377	4.52465
352	ATXN7	9.6733	6.39344
353	RP11-96D1.11	8.03616	4.90799
354	CDK2AP1	10.7924	8.98128
355	HORMAD1	9.54902	6.57098
