# Supplementary material for: Inhibition of the BET family reduces its new target gene IDO1 expression and the production of l-kynurenine
Source: Cell Death Dis. 2019 Jul 19;10(8):557. doi: 10.1038/s41419-019-1793-9 (PMC6642217; doi:10.1038/s41419-019-1793-9)
Supplement: Supplementary file 5 — Supplementary Table S3 [file 41419_2019_1793_MOESM5_ESM.xlsx]

## Sheet: Sheet1
Supplementary Tab. S3 Common genes of the differentially downregulated expression in Ty-82 cells treated with 1 μM compound 9 for 12 or 24 h
No	Gene name	The levels of mRNA in Ty-82 cells treated with compound 9 for 12 or 24 h [Log2 (normalized count)]
		0 h	12 h	24 h
1	DSG1	7.69511	3.55913	3.001
2	RP11-425D17.2	7.42783	3.46831	3.001
3	RP11-248N22.1	8.27462	5.09087	3.90795
4	ARMCX5	9.94396	7.73082	5.83401
5	PAN3	9.28169	5.28962	5.28651
6	KRT26	8.66313	5.62006	4.80845
7	ZBTB38	9.62733	7.50956	5.80847
8	FKRP	8.11544	4.86029	4.52465
9	ZNF564	8.01377	4.24629	4.52465
10	NR1D2	9.11634	6.10011	5.72904
11	ATXN7	9.6733	6.91141	6.39344
12	PDIA2	8.91755	6.41175	5.70156
13	MANSC4	8.63405	5.20777	5.49297
14	MLKL	8.81765	6.00639	5.70156
15	TMEM231	10.5928	8.4294	7.50893
16	IDO1	10.7792	8.32973	7.72906
17	CTD-2378E21.1	8.83052	5.94034	5.78248
18	C5orf24	8.37175	4.86029	5.35866
19	TRMT10A	9.45794	6.99512	6.47686
20	TNXB	8.71957	5.59881	5.75601
21	PCAT1	8.42364	4.35168	5.46055
22	PTGER4	8.61929	4.62828	5.70156
23	UCP1	10.7262	8.94722	7.80849
24	TRAV38-2DV8	8.97278	6.28443	6.06721
25	ZNF445	11.0771	9.4791	8.22996
26	CASC11	9.4607	6.17382	6.61584
27	RP11-58K22.1	8.56898	4.44989	5.75601
28	TRAV16	8.50082	5.66165	5.75601
29	APOOL	9.88348	6.88532	7.24906
30	MYC	9.20797	5.682	6.58609
31	TRIM52	9.32781	7.20657	6.71537
32	RP1-278O22.1	10.1952	8.14049	7.65935
33	PAPD4	9.84383	6.56206	7.33205
34	FAM184B	9.36662	6.70813	6.88377
35	UGT2B24P	9.595	7.24811	7.13042
36	MRPL30	11.9334	10.0434	9.48495
37	ARHGEF10L	9.35182	6.60532	6.90802
38	RP11-977P2.1	10.8651	9.31125	8.43159
39	ZFR	12.3304	10.8157	9.93335
40	TRAV13-2	10.7946	8.58068	8.41476
41	SUCLG2	12.0356	10.4004	9.71022
42	EGR2	9.47443	7.10471	7.15088
43	GLRA3	9.54382	7.50956	7.23954
44	HELT	10.2711	8.53945	7.97268
45	RYR1	10.2632	8.5698	8.05642
46	EFHC2	12.8865	10.9254	10.7702
47	FAM84B	12.2091	10.5246	10.111
48	C6	12.1586	10.3873	10.0952
49	SMC1B	11.4192	9.50075	9.36746
50	CCNC	11.4136	9.57472	9.36746
51	HMG20A	10.7625	8.96394	8.81492
52	ALX1	13.3327	11.9803	11.4052
53	RHOBTB1	12.6619	10.7743	10.7443
54	ATP6AP1L	13.0766	11.3108	11.1754
55	SNRNP27	10.8588	9.06813	8.95824
56	IFIT1	12.3838	10.7683	10.493
57	ATG10	11.2563	9.44229	9.41899
58	TYRP1	14.2617	12.4537	12.4319
59	MROH2B	13.6577	11.897	11.8301
60	RHNO1	11.6773	10.0035	9.86996
61	MANSC1	10.8971	9.28155	9.09654
62	MATR3	13.1622	11.3743	11.495
63	CNTLN	12.4218	11.0033	10.78
64	BAZ1B	12.4768	10.3865	10.8396
65	JAG1	15.9589	14.4029	14.322
66	CSNK2A1	12.6562	11.2418	11.0401
67	ZMYND8	12.8467	10.9045	11.2544
68	IFIT3	11.9852	10.1757	10.4575
69	KCTD20	12.0781	10.1962	10.5557
70	SOX9	14.6691	13.1959	13.3379
